# Supplementary material for: Diabetes Mellitus and Multidrug-Resistant Gram-Negative Bacterial Infections in Critically Ill COVID-19 Patients: A Retrospective Observational Study
Source: Diagnostics (Basel). 2025 May 8;15(10):1190. doi: 10.3390/diagnostics15101190 (PMC12110607; doi:10.3390/diagnostics15101190)
Supplement: Supplementary file 1 [file diagnostics-15-01190-s001.zip]

Archive with 1 entries (1 files):
- diagnostics-3600808-supplementary.pdf
